# Supplementary material for: Incident Type 2 Diabetes Risk of Selective Estrogen Receptor Modulators in Female Patients with Breast Cancer
Source: Pharmaceuticals (Basel). 2021 Sep 14;14(9):925. doi: 10.3390/ph14090925 (PMC8472249; doi:10.3390/ph14090925)
Supplement: Supplementary file 1 [file pharmaceuticals-14-00925-s001.zip]

Archive with 1 entries (1 files):
- pharmaceuticals-1358422-supplementary.pdf
